# Supplementary material for: The IGF-Independent Role of IRS-2 in the Secretion of MMP-9 Enhances the Growth of Prostate Carcinoma Cell Line PC3
Source: Int J Mol Sci. 2023 Oct 11;24(20):15065. doi: 10.3390/ijms242015065 (PMC10606031; doi:10.3390/ijms242015065)
Supplement: Supplementary file 1 [file ijms-24-15065-s001.zip]

Archive with 1 entries (1 files):
- ijms-2626295-supplementary.pdf
